# Supplementary material for: Synergistic effects of FGFR1 and PLK1 inhibitors target a metabolic liability in KRAS‐mutant cancer
Source: EMBO Mol Med. 2021 Aug 8;13(9):e13193. doi: 10.15252/emmm.202013193 (PMC8422071; doi:10.15252/emmm.202013193)
Supplement: Supplementary file 6 — Source Data for Figure 5 [file EMMM-13-e13193-s009.zip]

Archive with 5 entries (4 files):
- Source data Figure 5A & 5F.pdf
- __MACOSX/
- __MACOSX/._Source data Figure 5A & 5F.pdf
- Source data Figure 5B.pdf
- __MACOSX/._Source data Figure 5B.pdf
