# Supplementary material for: Synergistic effects of FGFR1 and PLK1 inhibitors target a metabolic liability in KRAS‐mutant cancer
Source: EMBO Mol Med. 2021 Aug 8;13(9):e13193. doi: 10.15252/emmm.202013193 (PMC8422071; doi:10.15252/emmm.202013193)
Supplement: Supplementary file 9 — Source Data for Appendix [file EMMM-13-e13193-s002.zip]

Archive with 8 entries (7 files):
- Source Data Appendix Figure S4.zip
- Source data_Appendix Fig. S5.pdf
- __MACOSX/
- __MACOSX/._Source data_Appendix Fig. S5.pdf
- Source data_Appendix Fig. S2.pdf
- __MACOSX/._Source data_Appendix Fig. S2.pdf
- Source data_Appendix Fig. S1.pdf
- __MACOSX/._Source data_Appendix Fig. S1.pdf
